# Supplementary material for: Quinacrine-Induced Autophagy in Ovarian Cancer Triggers Cathepsin-L Mediated Lysosomal/Mitochondrial Membrane Permeabilization and Cell Death
Source: Cancers (Basel). 2021 Apr 21;13(9):2004. doi: 10.3390/cancers13092004 (PMC8122252; doi:10.3390/cancers13092004)
Supplement: Supplementary file 1 [file cancers-13-02004-s001.zip]

Archive with 1 entries (1 files):
- cancers-1157217-supplementary.pdf
